# Supplementary material for: Porous Single-Crystalline Rare Earth Phosphates Monolith to Enhance Catalytic Activity and Durability
Source: Molecules. 2025 Jan 15;30(2):331. doi: 10.3390/molecules30020331 (PMC11767269; doi:10.3390/molecules30020331)
Supplement: Supplementary file 1 [file molecules-30-00331-s001.zip]

Archive with 1 entries (1 files):
- molecules-3383102-supplementary.pdf
